# Supplementary material for: Prediction of Non-Response to Neoadjuvant Chemoradiotherapy in Esophageal Cancer Patients with 18F-FDG PET Radiomics Based Machine Learning Classification
Source: Diagnostics (Basel). 2022 Apr 24;12(5):1070. doi: 10.3390/diagnostics12051070 (PMC9139915; doi:10.3390/diagnostics12051070)
Supplement: Supplementary file 1 [file diagnostics-12-01070-s001.zip]

Archive with 1 entries (1 files):
- diagnostics-1650580-supplementary.pdf
